# Supplementary material for: Functional Architecture of Deleterious Genetic Variants in the Genome of a Wrangel Island Mammoth
Source: Genome Biol Evol. 2020 Feb 7;12(3):48–58. doi: 10.1093/gbe/evz279 (PMC7094797; doi:10.1093/gbe/evz279)
Supplement: evz279_Supplementary_Data [file evz279_supplementary_data.xlsx]

## Sheet: Wrangel Island
Mouse Knockout Phenotypes in which genes with private, nonsynonymous homozygous mutations in the Wrangel Island mammoth genome are enriched.
Index	Name	P-value	Adjusted p-value	Z-score	Combined score
1	MP:0008449_abnormal_retinal_cone_cell_outer_segment_morphology	0.0003034	0.1159	-2	16.23
2	MP:0000298_absent_atrioventricular_cushions	0.001292	0.1894	-2.44	16.26
3	MP:0003197_nephrocalcinosis	0.001487	0.1894	-2.6	16.93
4	MP:0001006_abnormal_retinal_cone_cell_morphology	0.002398	0.195	-2.16	13.04
5	MP:0005553_increased_circulating_creatinine_level	0.003517	0.195	-2.77	15.67
6	MP:0009781_abnormal_preimplantation_embryo_development	0.003822	0.195	-2.48	13.79
7	MP:0000136_abnormal_microglial_cell_morphology	0.005183	0.195	-2.07	10.87
8	MP:0001523_impaired_righting_response	0.005892	0.195	-2.41	12.37
9	MP:0004471_short_nasal_bone	0.005935	0.195	-1.99	10.21
10	MP:0006264_decreased_systemic_arterial_systolic_blood_pressure	0.007151	0.195	-2.27	11.2
11	MP:0008127_decreased_dendritic_cell_number	0.008469	0.195	-2.17	10.38
12	MP:0005174_abnormal_tail_pigmentation	0.01151	0.195	2.32	-10.35
13	MP:0004822_decreased_susceptibility_to_experimental_autoimmune_uveoretinitis	0.01151	0.195	2.62	-11.69
14	MP:0009173_absent_pancreatic_islets	0.01151	0.195	3.85	-17.17
15	MP:0009280_reduced_activated_sperm_motility	0.01151	0.195	3.89	-17.39
16	MP:0010545_abnormal_heart_layer_morphology	0.01151	0.195	4.65	-20.75
17	MP:0009165_abnormal_endocrine_pancreas_morphology	0.01151	0.195	5.28	-23.57
18	MP:0006116_calcified_aortic_valve	0.01151	0.195	7.4	-33.06
19	MP:0003196_calcified_skin	0.01151	0.195	8.77	-39.17
20	MP:0004880_lung_cysts	0.01151	0.195	14.06	-62.76
21	MP:0003019_increased_circulating_chloride_level	0.01357	0.195	-2.14	9.2
22	MP:0004994_abnormal_brain_wave_pattern	0.01357	0.195	-1.71	7.36
23	MP:0009552_urinary_bladder_obstruction	0.01531	0.195	2.66	-11.11
24	MP:0020416_decreased_fibroblast_chemotaxis	0.01531	0.195	3.09	-12.89
25	MP:0004517_decreased_vestibular_hair_cell_stereocilia_number	0.01531	0.195	3.69	-15.42
26	MP:0005398_decreased_susceptibility_to_fungal_infection	0.01531	0.195	4.12	-17.23
27	MP:0008119_decreased_Langerhans_cell_number	0.01531	0.195	4.71	-19.7
28	MP:0005616_decreased_susceptibility_to_type_IV_hypersensitivity_reaction	0.01651	0.195	-1.73	7.12
29	MP:0012111_failure_of_morula_compaction	0.0191	0.195	2.45	-9.7
30	MP:0008118_absent_Langerhans_cell	0.0191	0.195	3.53	-13.96
31	MP:0004573_absent_limb_buds	0.0191	0.195	4.22	-16.7
32	MP:0005474_increased_triiodothyronine_level	0.0191	0.195	5.47	-21.65
33	MP:0009161_pancreatic_acinar_cell_zymogen_granule_accumulation	0.0191	0.195	6.01	-23.79
34	MP:0009839_multiflagellated_sperm	0.02288	0.195	2.97	-11.23
35	MP:0005468_abnormal_thyroid_hormone_level	0.02288	0.195	3.12	-11.8
36	MP:0004330_abnormal_vestibular_saccular_macula_morphology	0.02288	0.195	4.31	-16.26
37	MP:0006294_absent_optic_vesicle	0.02288	0.195	4.5	-17
38	MP:0005462_abnormal_mast_cell_differentiation	0.02288	0.195	5.1	-19.26
39	MP:0009178_absent_pancreatic_alpha_cells	0.02288	0.195	5.18	-19.55
40	MP:0002822_catalepsy	0.02288	0.195	5.28	-19.95
41	MP:0003195_calcinosis	0.02288	0.195	5.29	-19.98
42	MP:0002895_abnormal_otolithic_membrane_morphology	0.02288	0.195	5.46	-20.64
43	MP:0005535_abnormal_body_temperature	0.02288	0.195	6.33	-23.92
44	MP:0011460_decreased_urine_chloride_ion_level	0.02664	0.195	2.28	-8.26
45	MP:0010714_iris_coloboma	0.02664	0.195	2.53	-9.19
46	MP:0005341_decreased_susceptibility_to_atherosclerosis	0.02664	0.195	3.64	-13.18
47	MP:0006133_calcified_artery	0.02664	0.195	4.09	-14.81
48	MP:0009174_absent_pancreatic_beta_cells	0.02664	0.195	4.71	-17.07
49	MP:0004022_abnormal_cone_electrophysiology	0.02753	0.195	-1.06	3.8
50	MP:0010754_abnormal_heart_left_ventricle_pressure	0.03039	0.195	1.94	-6.79
51	MP:0005211_increased_stomach_mucosa_thickness	0.03039	0.195	2.5	-8.72
52	MP:0002753_dilated_heart_left_ventricle	0.03064	0.195	-1.41	4.93
53	MP:0009645_crystalluria	0.03413	0.195	1.68	-5.66
54	MP:0003878_abnormal_ear_physiology	0.03413	0.195	2.71	-9.16
55	MP:0010637_sinus_bradycardia	0.03413	0.195	3.12	-10.53
56	MP:0003874_absent_pharyngeal_arches	0.03413	0.195	3.37	-11.38
57	MP:0005239_abnormal_Bruch_membrane_morphology	0.03413	0.195	3.61	-12.18
58	MP:0002660_abnormal_caput_epididymis_morphology	0.03413	0.195	4.01	-13.54
59	MP:0001849_ear_inflammation	0.03413	0.195	4.1	-13.84
60	MP:0006345_absent_second_pharyngeal_arch	0.03413	0.195	4.19	-14.14
61	MP:0001307_fused_cornea_and_lens	0.03413	0.195	4.66	-15.74
62	MP:0000836_abnormal_substantia_nigra_morphology	0.03413	0.195	5.36	-18.09
63	MP:0002834_decreased_heart_weight	0.03471	0.195	-1.09	3.66
64	MP:0001504_abnormal_posture	0.03725	0.195	-1.19	3.9
65	MP:0010234_abnormal_vibrissa_follicle_morphology	0.03785	0.195	2.48	-8.12
66	MP:0011277_decreased_tail_pigmentation	0.03785	0.195	2.7	-8.83
67	MP:0002578_impaired_ability_to_fire_action_potentials	0.03785	0.195	4.24	-13.87
68	MP:0002774_small_prostate_gland	0.03785	0.195	4.41	-14.45
69	MP:0005480_increased_circulating_triiodothyronine_level	0.03785	0.195	4.78	-15.66
70	MP:0000301_decreased_atrioventricular_cushion_size	0.03785	0.195	5.06	-16.57
71	MP:0004021_abnormal_rod_electrophysiology	0.03811	0.195	-0.61	1.98
72	MP:0011952_decreased_cardiac_stroke_volume	0.04155	0.195	2.57	-8.16
73	MP:0011452_decreased_susceptibility_to_dopaminergic_neuron_neurotoxicity	0.04155	0.195	3.36	-10.68
74	MP:0005477_increased_circulating_thyroxine_level	0.04155	0.195	4.72	-15
75	MP:0000359_abnormal_mast_cell_morphology	0.04155	0.195	5.97	-18.98
76	MP:0009838_abnormal_sperm_axoneme_morphology	0.04525	0.195	2.63	-8.13
77	MP:0005122_increased_circulating_thyroid-stimulating_hormone_level	0.04525	0.195	3.05	-9.43
78	MP:0001526_abnormal_placing_response	0.04525	0.195	4.5	-13.92
79	MP:0000233_abnormal_blood_flow_velocity	0.04525	0.195	4.51	-13.96
80	MP:0000091_short_premaxilla	0.04525	0.195	4.54	-14.06
81	MP:0001246_mixed_cellular_infiltration_to_dermis	0.04525	0.195	4.57	-14.15
82	MP:0008259_abnormal_optic_disc_morphology	0.04525	0.195	4.58	-14.17
83	MP:0002769_abnormal_vas_deferens_morphology	0.04525	0.195	4.6	-14.24
84	MP:0005407_hyperalgesia	0.04525	0.195	4.67	-14.46
85	MP:0001983_abnormal_olfactory_system_physiology	0.04525	0.195	4.77	-14.77
86	MP:0001326_retinal_degeneration	0.04528	0.195	-0.84	2.61
87	MP:0001721_absent_visceral_yolk_sac_blood_islands	0.04892	0.195	4.3	-12.99
88	MP:0003845_abnormal_decidualization	0.04892	0.195	4.51	-13.61
89	MP:0006267_abnormal_intercalated_disc_morphology	0.04892	0.195	4.67	-14.08
90	MP:0002894_abnormal_otolith_morphology	0.04892	0.195	4.9	-14.78
91	MP:0008730_fused_phalanges	0.04892	0.195	5.06	-15.26
92	MP:0000530_abnormal_kidney_blood_vessel_morphology	0.04892	0.195	5.23	-15.78
93	MP:0005410_abnormal_fertilization	0.04892	0.195	5.24	-15.82

## Sheet: Omyakon
Mouse Knockout Phenotypes in which genes with private, nonsynonymous homozygous mutations in the Omyakon mammoth genome are enriched.
Index	Name	P-value	Adjusted p-value	Z-score	Combined score
1	MP:0005545_abnormal_lens_development	6.914e-05	0.009472	-2.45	23.43
2	MP:0002840_abnormal_lens_fiber_morphology	0.0001715	0.009472	-2.67	23.12
3	MP:0001306_small_lens	0.0002015	0.009472	-2.04	17.38
4	MP:0001314_corneal_opacity	0.0005787	0.0204	-2.16	16.13
5	MP:0014130_thymus_cysts	0.001649	0.02745	-0.29	1.85
6	MP:0010713_corneal-lenticular_stalk	0.001649	0.02745	0.11	-0.7
7	MP:0009742_increased_corneal_stroma_thickness	0.002198	0.02745	-0.64	3.9
8	MP:0011182_decreased_hematopoietic_cell_number	0.002198	0.02745	-0.58	3.55
9	MP:0011816_decreased_pre-pro_B_cell_number	0.002198	0.02745	-0.29	1.79
10	MP:0013743_ciliary_body_hypoplasia	0.002747	0.02745	-1.01	5.98
11	MP:0010235_abnormal_retina_inner_limiting_membrane_morphology	0.002747	0.02745	-0.53	3.15
12	MP:0006200_vitreous_body_deposition	0.002747	0.02745	-0.09	0.55
13	MP:0001297_microphthalmia	0.00294	0.02745	-2.73	15.93
14	MP:0013258_abnormal_extracellular_matrix_morphology	0.003296	0.02745	-0.84	4.8
15	MP:0009392_retinal_gliosis	0.003296	0.02745	-0.76	4.33
16	MP:0006226_iris_hypoplasia	0.003844	0.02745	-0.57	3.18
17	MP:0008801_abnormal_erythroid_progenitor_cell_morphology	0.003844	0.02745	-0.3	1.66
18	MP:0002367_abnormal_thymus_lobule_morphology	0.004392	0.02745	0.12	-0.68
19	MP:0002579_disorganized_secondary_lens_fibers	0.004392	0.02745	0.47	-2.58
20	MP:0004071_prolonged_P_wave	0.00494	0.02745	-0.19	0.99
21	MP:0003279_aneurysm	0.00494	0.02745	-0.06	0.34
22	MP:0005435_hemoperitoneum	0.00494	0.02745	0.2	-1.09
23	MP:0005460_abnormal_leukopoiesis	0.00494	0.02745	0.23	-1.22
24	MP:0002450_abnormal_lymph_organ_development	0.00494	0.02745	0.33	-1.77
25	MP:0001307_fused_cornea_and_lens	0.00494	0.02745	0.67	-3.55
26	MP:0001325_abnormal_retina_morphology	0.005258	0.02745	-2.61	13.72
27	MP:0006221_optic_nerve_hypoplasia	0.005488	0.02745	0.17	-0.87
28	MP:0001292_abnormal_lens_vesicle_development	0.005488	0.02745	0.67	-3.49
29	MP:0009543_abnormal_thymus_corticomedullary_boundary_morphology	0.006035	0.02745	-0.73	3.73
30	MP:0008841_ruptured_lens_capsule	0.006035	0.02745	0.15	-0.78
31	MP:0006054_spinal_hemorrhage	0.006035	0.02745	0.44	-2.24
32	MP:0000229_abnormal_megakaryocyte_differentiation	0.007675	0.03183	0.05	-0.22
33	MP:0003719_abnormal_pericyte_morphology	0.007675	0.03183	0.05	-0.24
34	MP:0001917_intraventricular_hemorrhage	0.007675	0.03183	0.21	-1.04
35	MP:0003929_decreased_heart_rate_variability	0.008221	0.03309	-0.12	0.57
36	MP:0004221_abnormal_iridocorneal_angle	0.008767	0.03309	-0.46	2.18
37	MP:0002375_abnormal_thymus_medulla_morphology	0.008767	0.03309	-0.02	0.12
38	MP:0010507_shortened_RR_interval	0.009313	0.03309	-0.35	1.63
39	MP:0005205_abnormal_eye_anterior_chamber_morphology	0.009313	0.03309	-0.29	1.35
40	MP:0004938_dilated_vasculature	0.009858	0.03309	-0.11	0.51
41	MP:0001851_eye_inflammation	0.009858	0.03309	-0.01	0.06
42	MP:0003237_abnormal_lens_epithelium_morphology	0.009858	0.03309	0	0
43	MP:0005193_abnormal_anterior_eye_segment_morphology	0.0104	0.03411	-0.11	0.51
44	MP:0002413_abnormal_megakaryocyte_progenitor_cell_morphology	0.01095	0.03411	-0.21	0.93
45	MP:0008246_abnormal_leukocyte_morphology	0.01149	0.03411	-0.2	0.91
46	MP:0009541_increased_thymocyte_apoptosis	0.01149	0.03411	-0.17	0.74
47	MP:0002674_abnormal_sperm_motility	0.01149	0.03411	-0.09	0.4
48	MP:0006309_decreased_retinal_ganglion_cell_number	0.01204	0.03411	-0.19	0.86
49	MP:0003227_abnormal_vascular_branching_morphogenesis	0.01204	0.03411	-0.05	0.23
50	MP:0008133_decreased_Peyer's_patch_number	0.01258	0.03411	-0.13	0.56
51	MP:0005300_abnormal_corneal_stroma_morphology	0.01258	0.03411	-0.07	0.29
52	MP:0000696_abnormal_Peyer's_patch_morphology	0.01258	0.03411	-0.06	0.26
53	MP:0008135_small_Peyer's_patches	0.01421	0.03781	-0.36	1.52
54	MP:0005091_increased_double-positive_T_cell_number	0.0153	0.03784	-0.32	1.33
55	MP:0002417_abnormal_megakaryocyte_morphology	0.0153	0.03784	-0.26	1.07
56	MP:0008186_increased_pro-B_cell_number	0.0153	0.03784	-0.2	0.85
57	MP:0002058_neonatal_lethality	0.0153	0.03784	-0.09	0.39
58	MP:0008210_increased_mature_B_cell_number	0.01584	0.03785	-0.07	0.29
59	MP:0005385_cardiovascular_system_phenotype	0.01584	0.03785	0.14	-0.6
60	MP:0004809_increased_hematopoietic_stem_cell_number	0.01638	0.0385	0.01	-0.04
61	MP:0003396_abnormal_embryonic_hematopoiesis	0.01692	0.03912	-0.25	1
62	MP:0003944_abnormal_T_cell_subpopulation_ratio	0.01746	0.03958	-0.23	0.95
63	MP:0000373_belly_spot	0.01801	0.03958	-0.27	1.07
64	MP:0010373_myeloid_hyperplasia	0.01801	0.03958	0.07	-0.3
65	MP:0002599_increased_mean_platelet_volume	0.01855	0.03958	-0.15	0.6
66	MP:0006000_abnormal_corneal_epithelium_morphology	0.01909	0.03958	-0.08	0.33
67	MP:0006143_increased_systemic_arterial_diastolic_blood_pressure	0.01909	0.03958	0.11	-0.42
68	MP:0013241_embryo_tissue_necrosis	0.01909	0.03958	0.39	-1.54
69	MP:0010067_increased_red_blood_cell_distribution_width	0.02017	0.04	0.04	-0.17
70	MP:0001322_abnormal_iris_morphology	0.02071	0.04	-0.39	1.5
71	MP:0008083_decreased_single-positive_T_cell_number	0.02071	0.04	-0.05	0.19
72	MP:0004543_abnormal_sperm_physiology	0.02071	0.04	0.05	-0.19
73	MP:0008762_embryonic_lethality	0.02071	0.04	0.27	-1.03
74	MP:0001330_abnormal_optic_nerve_morphology	0.02179	0.04042	-0.26	0.99
75	MP:0002357_abnormal_spleen_white_pulp_morphology	0.02179	0.04042	-0.1	0.39
76	MP:0009395_increased_nucleated_erythrocyte_cell_number	0.02179	0.04042	0.27	-1.03
77	MP:0001764_abnormal_homeostasis	0.02233	0.04088	-0.2	0.76
78	MP:0000182_increased_circulating_LDL_cholesterol_level	0.02286	0.04133	-0.11	0.4
79	MP:0008973_decreased_erythroid_progenitor_cell_number	0.0234	0.04177	0.13	-0.5
80	MP:0001786_skin_edema	0.02448	0.0425	-0.42	1.57
81	MP:0001601_abnormal_myelopoiesis	0.02448	0.0425	-0.17	0.62
82	MP:0002024_increased_T_cell_derived_lymphoma_incidence	0.02502	0.0425	0.03	-0.12
83	MP:0004810_decreased_hematopoietic_stem_cell_number	0.02502	0.0425	0.21	-0.77
84	MP:0008215_decreased_immature_B_cell_number	0.02555	0.0429	0.13	-0.49
85	MP:0001606_impaired_hematopoiesis	0.02609	0.04328	-0.19	0.71
86	MP:0006410_abnormal_common_myeloid_progenitor_cell_morphology	0.02824	0.0463	0.2	-0.71
87	MP:0005425_increased_macrophage_cell_number	0.02931	0.04696	0.05	-0.17
88	MP:0005505_thrombocytosis	0.02931	0.04696	0.18	-0.63
89	MP:0003131_increased_erythrocyte_cell_number	0.03091	0.04843	-0.13	0.44
90	MP:0005564_increased_hemoglobin_content	0.03091	0.04843	0.2	-0.69
91	MP:0000812_abnormal_dentate_gyrus_morphology	0.03145	0.04873	-0.35	1.21
92	MP:0002398_abnormal_bone_marrow_cell_morphology/development	0.03252	0.04878	0.08	-0.29
93	MP:0004076_abnormal_vitelline_vascular_remodeling	0.03252	0.04878	0.17	-0.57
94	MP:0006144_increased_systemic_arterial_systolic_blood_pressure	0.03252	0.04878	0.23	-0.8
95	MP:0001915_intracranial_hemorrhage	0.03358	0.04985	-0.32	1.08
96	MP:0000603_pale_liver	0.03465	0.05089	-0.26	0.88
97	MP:0005633_increased_circulating_sodium_level	0.03784	0.05501	0.43	-1.41
98	MP:0001312_abnormal_cornea_morphology	0.03837	0.05521	-0.41	1.34
99	MP:0000322_increased_granulocyte_number	0.03943	0.05616	-0.42	1.35
100	MP:0000260_abnormal_angiogenesis	0.0405	0.0571	-0.37	1.18
101	MP:0002447_abnormal_erythrocyte_morphology	0.04367	0.06096	-0.22	0.7
102	MP:0000706_small_thymus	0.04525	0.06256	-0.46	1.42
103	MP:0000692_small_spleen	0.04578	0.06267	-0.46	1.41
104	MP:0008074_increased_CD4-positive,_alpha_beta_T_cell_number	0.04683	0.0635	0.29	-0.89
105	MP:0002591_decreased_mean_corpuscular_volume	0.04789	0.06431	-0.24	0.74
106	MP:0002145_abnormal_T_cell_differentiation	0.04999	0.06595	-0.23	0.68

## Sheet: M4
Mouse Knockout Phenotypes in which genes with private, nonsynonymous homozygous mutations in the M4 mammoth genome are enriched.
Index	Name	P-value	Adjusted p-value	Z-score	Combined score
1	MP:0008170_decreased_B-1b_cell_number	0.002548	0.09682	-1.43	8.54
2	MP:0010640_ventricular_myocardium_compact_layer_hypoplasia	0.002548	0.09682	-1.1	6.59
3	MP:0003696_abnormal_zona_pellucida_morphology	0.004243	0.0992	-1.8	9.84
4	MP:0004565_small_myocardial_fiber	0.006781	0.0992	-1.58	7.91
5	MP:0009923_decreased_transitional_stage_T1_B_cell_number	0.007626	0.0992	-2.4	11.73
6	MP:0009926_decreased_transitional_stage_T2_B_cell_number	0.009313	0.0992	-2.26	10.59
7	MP:0004067_abnormal_trabecula_carnea_morphology	0.01016	0.0992	-1.87	8.59
8	MP:0006267_abnormal_intercalated_disc_morphology	0.011	0.0992	-1.73	7.8
9	MP:0008207_decreased_B-2_B_cell_number	0.01436	0.0992	-1.93	8.17
10	MP:0000277_abnormal_heart_shape	0.01436	0.0992	-1.65	7.02
11	MP:0005065_abnormal_neutrophil_morphology	0.01436	0.0992	-1.52	6.47
12	MP:0003920_abnormal_heart_right_ventricle_morphology	0.01603	0.09997	-1.75	7.24
13	MP:0008190_decreased_transitional_stage_B_cell_number	0.01854	0.09997	-2.24	8.95
14	MP:0009858_abnormal_cellular_extravasation	0.01854	0.09997	-2.17	8.64
15	MP:0008168_decreased_B-1a_cell_number	0.02021	0.09997	-1.84	7.17
16	MP:0009789_decreased_susceptibility_to_bacterial_infection_induced_morbidity/mortality	0.02105	0.09997	-2.08	8.05
17	MP:0002190_disorganized_myocardium	0.02521	0.1014	-1.67	6.15
18	MP:0003222_increased_cardiomyocyte_apoptosis	0.02687	0.1014	-2.06	7.44
19	MP:0004564_enlarged_myocardial_fiber	0.02687	0.1014	-1.79	6.49
20	MP:0008208_decreased_pro-B_cell_number	0.02852	0.1014	-1.85	6.59
21	MP:0010420_muscular_ventricular_septal_defect	0.02935	0.1014	-1.91	6.75
22	MP:0004978_decreased_B-1_B_cell_number	0.02935	0.1014	-1.68	5.92
23	MP:0008554_decreased_circulating_tumor_necrosis_factor_level	0.031	0.1024	-1.59	5.53
24	MP:0001802_arrested_B_cell_differentiation	0.03347	0.106	-1.8	6.11
25	MP:0008174_decreased_follicular_B_cell_number	0.03512	0.1068	-1.86	6.24
26	MP:0008215_decreased_immature_B_cell_number	0.03922	0.1087	-1.87	6.05
27	MP:0001807_decreased_IgA_level	0.03922	0.1087	-1.69	5.47
28	MP:0002460_decreased_immunoglobulin_level	0.04004	0.1087	-1.73	5.56
29	MP:0008209_decreased_pre-B_cell_number	0.04168	0.1091	-1.74	5.52
30	MP:0005344_increased_circulating_bilirubin_level	0.04494	0.1091	-1.63	5.04
31	MP:0000242_impaired_fertilization	0.04494	0.1091	-1.49	4.63
32	MP:0003331_increased_hepatocellular_carcinoma_incidence	0.04738	0.1091	-1.69	5.14
33	MP:0008734_decreased_susceptibility_to_endotoxin_shock	0.04738	0.1091	-1.59	4.85

## Sheet: Asian 3
Mouse Knockout Phenotypes in which genes with private, nonsynonymous homozygous mutations in the Asian elephant 3 genome are enriched.
Index	Name	P-value	Adjusted p-value	Z-score	Combined score
1	MP:0008699_increased_interleukin-4_secretion	0.005692	0.1318	-2.57	13.31
2	MP:0005319_abnormal_enzyme/coenzyme_level	0.00642	0.1318	-2.57	12.95
3	MP:0002364_abnormal_thymus_size	0.007183	0.1318	-0.8	3.94
4	MP:0008240_abnormal_spleen_marginal_zone_macrophage_morphology	0.007183	0.1318	0.3	-1.5
5	MP:0004213_abnormal_umami_taste_sensitivity	0.007183	0.1318	0.64	-3.15
6	MP:0008473_abnormal_spleen_follicular_dendritic_cell_network	0.007183	0.1318	0.8	-3.93
7	MP:0004628_Deiters_cell_degeneration	0.007183	0.1318	0.82	-4.05
8	MP:0013787_photophobia	0.007183	0.1318	1.03	-5.11
9	MP:0003939_abnormal_myotome_morphology	0.007183	0.1318	1.54	-7.6
10	MP:0005247_abnormal_extraocular_muscle_morphology	0.007183	0.1318	2.27	-11.21
11	MP:0002219_decreased_lymph_node_number	0.007183	0.1318	3.23	-15.93
12	MP:0001437_no_swallowing_reflex	0.007183	0.1318	3.98	-19.63
13	MP:0008343_abnormal_gamma-delta_T_cell_morphology	0.009566	0.1318	0.49	-2.28
14	MP:0020416_decreased_fibroblast_chemotaxis	0.009566	0.1318	1.12	-5.22
15	MP:0001999_photosensitivity	0.009566	0.1318	2.21	-10.26
16	MP:0002274_abnormal_type_I_pneumocyte_morphology	0.009566	0.1318	2.41	-11.23
17	MP:0009628_absent_brachial_lymph_nodes	0.01194	0.1318	0.49	-2.15
18	MP:0008099_abnormal_plasma_cell_differentiation	0.01194	0.1318	1.14	-5.06
19	MP:0008241_abnormal_metallophilic_macrophage_morphology	0.01194	0.1318	1.27	-5.64
20	MP:0003947_abnormal_cholesterol_level	0.01194	0.1318	1.78	-7.9
21	MP:0002343_abnormal_lymph_node_cortex_morphology	0.01194	0.1318	2.7	-11.97
22	MP:0010161_decreased_brain_cholesterol_level	0.01432	0.1318	0.75	-3.2
23	MP:0004586_pillar_cell_degeneration	0.01432	0.1318	0.85	-3.62
24	MP:0008471_abnormal_spleen_primary_B_follicle_morphology	0.01432	0.1318	1.22	-5.17
25	MP:0008523_absent_lymph_node_germinal_center	0.01432	0.1318	1.25	-5.29
26	MP:0002392_abnormal_Peyer's_patch_T_cell_area_morphology	0.01432	0.1318	2.26	-9.58
27	MP:0001202_skin_photosensitivity	0.01432	0.1318	3.03	-12.85
28	MP:0005015_increased_T_cell_number	0.01508	0.1318	-1.99	8.34
29	MP:0008463_abnormal_peripheral_lymph_node_morphology	0.01668	0.1318	1.37	-5.62
30	MP:0003763_abnormal_thymus_physiology	0.01668	0.1318	1.45	-5.94
31	MP:0005493_stomach_epithelial_hyperplasia	0.01668	0.1318	1.79	-7.32
32	MP:0001986_abnormal_taste_sensitivity	0.01668	0.1318	3.02	-12.36
33	MP:0009633_absent_cervical_lymph_nodes	0.01904	0.1318	0.62	-2.45
34	MP:0009322_increased_splenocyte_apoptosis	0.01904	0.1318	1.11	-4.38
35	MP:0008465_absent_mesenteric_lymph_nodes	0.01904	0.1318	1.46	-5.79
36	MP:0005195_abnormal_posterior_eye_segment_morphology	0.01904	0.1318	1.67	-6.61
37	MP:0002606_increased_basophil_cell_number	0.01904	0.1318	2.73	-10.8
38	MP:0009630_absent_axillary_lymph_nodes	0.0214	0.1318	0.24	-0.91
39	MP:0009622_absent_inguinal_lymph_nodes	0.0214	0.1318	0.31	-1.2
40	MP:0013956_decreased_colon_length	0.0214	0.1318	0.89	-3.42
41	MP:0010488_abnormal_left_subclavian_artery_morphology	0.0214	0.1318	1.4	-5.38
42	MP:0004465_degeneration_of_organ_of_Corti_supporting_cells	0.0214	0.1318	1.59	-6.13
43	MP:0008234_absent_spleen_marginal_zone	0.0214	0.1318	1.6	-6.17
44	MP:0008167_increased_B-1a_cell_number	0.0214	0.1318	2.11	-8.11
45	MP:0003806_abnormal_nucleotide_metabolism	0.02375	0.136	1.98	-7.39
46	MP:0003812_abnormal_hair_medulla	0.02375	0.136	2.01	-7.52
47	MP:0000324_increased_mast_cell_number	0.02375	0.136	2.44	-9.11
48	MP:0009543_abnormal_thymus_corticomedullary_boundary_morphology	0.02609	0.136	0.95	-3.45
49	MP:0008841_ruptured_lens_capsule	0.02609	0.136	2.28	-8.3
50	MP:0000737_abnormal_myotome_development	0.02609	0.136	2.32	-8.48
51	MP:0002280_abnormal_intercostal_muscle_morphology	0.02609	0.136	2.36	-8.6
52	MP:0002389_abnormal_Peyer's_patch_follicle_morphology	0.02609	0.136	2.59	-9.45
53	MP:0000062_increased_bone_mineral_density	0.02679	0.1366	-1.61	5.81
54	MP:0002344_abnormal_lymph_node_B_cell_domain_morphology	0.02843	0.1366	2.05	-7.29
55	MP:0002358_abnormal_spleen_periarteriolar_lymphoid_sheath_morphology	0.02843	0.1366	2.12	-7.54
56	MP:0011386_increased_metanephric_mesenchyme_apoptosis	0.03076	0.1366	0.99	-3.43
57	MP:0008189_increased_transitional_stage_B_cell_number	0.03076	0.1366	1.9	-6.61
58	MP:0003810_abnormal_hair_cuticle	0.03076	0.1366	1.95	-6.78
59	MP:0008827_abnormal_thymus_cell_ratio	0.03309	0.1366	1.68	-5.72
60	MP:0008475_intermingled_spleen_red_and_white_pulp	0.03309	0.1366	1.79	-6.11
61	MP:0001435_no_suckling_reflex	0.03309	0.1366	2.49	-8.47
62	MP:0001861_lung_inflammation	0.03417	0.1366	-1.48	4.98
63	MP:0010026_decreased_liver_cholesterol_level	0.03541	0.1366	1.36	-4.55
64	MP:0004977_increased_B-1_B_cell_number	0.03541	0.1366	1.47	-4.92
65	MP:0002886_abnormal_glutamate-mediated_receptor_currents	0.03541	0.1366	2.1	-7.01
66	MP:0006032_abnormal_ureteric_bud_morphology	0.03541	0.1366	2.15	-7.17
67	MP:0002823_abnormal_rib_development	0.03541	0.1366	2.29	-7.63
68	MP:0011697_vacuolated_lens	0.03773	0.1366	1.52	-4.98
69	MP:0000579_abnormal_nail_morphology	0.03773	0.1366	1.69	-5.54
70	MP:0002391_abnormal_Peyer's_patch_germinal_center_morphology	0.03773	0.1366	2.07	-6.79
71	MP:0000539_distended_urinary_bladder	0.03773	0.1366	2.17	-7.1
72	MP:0005205_abnormal_eye_anterior_chamber_morphology	0.04004	0.1366	1.38	-4.45
73	MP:0012676_dilated_brain_ventricles	0.04004	0.1366	1.55	-4.99
74	MP:0003643_spleen_atrophy	0.04004	0.1366	1.78	-5.71
75	MP:0008207_decreased_B-2_B_cell_number	0.04004	0.1366	2.13	-6.85
76	MP:0002237_abnormal_nasal_cavity_morphology	0.04004	0.1366	2.35	-7.56
77	MP:0001858_intestinal_inflammation	0.04004	0.1366	2.36	-7.6
78	MP:0005574_decreased_pulmonary_respiratory_rate	0.04004	0.1366	2.45	-7.87
79	MP:0008039_increased_NK_T_cell_number	0.04004	0.1366	2.49	-8.01
80	MP:0010984_abnormal_metanephric_mesenchyme_morphology	0.04235	0.1366	1.61	-5.1
81	MP:0003983_decreased_cholesterol_level	0.04235	0.1366	1.77	-5.58
82	MP:0002691_small_stomach	0.04235	0.1366	2.38	-7.51
83	MP:0006382_abnormal_lung_epithelium_morphology	0.04235	0.1366	2.6	-8.23
84	MP:0002831_absent_Peyer's_patches	0.04465	0.1366	1.97	-6.12
85	MP:0009050_dilated_proximal_convoluted_tubules	0.04465	0.1366	2.23	-6.92
86	MP:0008410_increased_cellular_sensitivity_to_ultraviolet_irradiation	0.04465	0.1366	2.28	-7.1
87	MP:0000717_abnormal_lymphocyte_cell_number	0.04465	0.1366	2.44	-7.58
88	MP:0002021_increased_incidence_of_induced_tumors	0.04465	0.1366	2.5	-7.78
89	MP:0011708_decreased_fibroblast_cell_migration	0.04694	0.1366	1.88	-5.75
90	MP:0005170_cleft_upper_lip	0.04694	0.1366	2.09	-6.38
91	MP:0006387_abnormal_T_cell_number	0.04694	0.1366	2.11	-6.46
92	MP:0005232_abnormal_mesenteric_lymph_node_morphology	0.04694	0.1366	2.29	-7.02
93	MP:0005631_decreased_lung_weight	0.04694	0.1366	2.62	-8.02
94	MP:0005584_abnormal_enzyme/coenzyme_activity	0.0474	0.1366	-0.24	0.72
95	MP:0010466_vascular_ring	0.04923	0.1375	1.82	-5.47
96	MP:0010179_rough_coat	0.04923	0.1375	2.07	-6.23
97	MP:0008474_absent_spleen_germinal_center	0.04923	0.1375	2.27	-6.85

## Sheet: Asian 2
Mouse Knockout Phenotypes in which genes with private, nonsynonymous homozygous mutations in the Asian elephant 2 genome are enriched.
Index	Name	P-value	Adjusted p-value	Z-score	Combined score
1	MP:0003082_abnormal_gastrocnemius_morphology	0.0009395	0.2043	-2.23	15.54
2	MP:0002561_abnormal_circadian_phase	0.001614	0.2043	-2.28	14.69
3	MP:0000749_muscle_degeneration	0.005079	0.2043	-2.26	11.92
4	MP:0012106_impaired_exercise_endurance	0.006465	0.2043	-2.48	12.52
5	MP:0000750_abnormal_muscle_regeneration	0.006465	0.2043	-2	10.1
6	MP:0001691_abnormal_somite_shape	0.006961	0.2043	-2.12	10.55
7	MP:0002106_abnormal_muscle_physiology	0.007068	0.2043	-2.68	13.29
8	MP:0005083_abnormal_biliary_tract_morphology	0.01389	0.2043	1.22	-5.22
9	MP:0004053_abnormal_synchondrosis	0.01389	0.2043	1.48	-6.31
10	MP:0008818_abnormal_interfrontal_bone_morphology	0.01389	0.2043	2.03	-8.68
11	MP:0013962_absent_Hensen_stripe	0.01389	0.2043	2.36	-10.11
12	MP:0001727_abnormal_embryo_implantation	0.01389	0.2043	3.16	-13.5
13	MP:0003342_accessory_spleen	0.01389	0.2043	3.27	-13.99
14	MP:0002558_abnormal_circadian_period	0.01389	0.2043	6.81	-29.11
15	MP:0005650_abnormal_limb_bud_morphology	0.01418	0.2043	-2.04	8.67
16	MP:0004609_vertebral_fusion	0.01488	0.2043	-2.1	8.83
17	MP:0000488_abnormal_intestinal_epithelium_morphology	0.01707	0.2043	-1.9	7.74
18	MP:0000295_trabecula_carnea_hypoplasia	0.01707	0.2043	-1.88	7.64
19	MP:0003054_spina_bifida	0.01707	0.2043	-1.85	7.54
20	MP:0001706_abnormal_left-right_axis_patterning	0.01707	0.2043	-1.67	6.78
21	MP:0002675_asthenozoospermia	0.01808	0.2043	-2.48	9.96
22	MP:0010922_alveolitis	0.01847	0.2043	2.76	-11
23	MP:0011249_abdominal_situs_inversus	0.01847	0.2043	3.72	-14.83
24	MP:0008933_abnormal_motile_primary_cilium_physiology	0.01847	0.2043	4.18	-16.69
25	MP:0012107_enhanced_exercise_endurance	0.01847	0.2043	4.64	-18.51
26	MP:0008839_absent_acrosome	0.01847	0.2043	5.2	-20.75
27	MP:0002127_abnormal_cardiovascular_system_morphology	0.0186	0.2043	-2.01	7.99
28	MP:0002189_abnormal_myocardial_trabeculae_morphology	0.02019	0.2043	-1.62	6.33
29	MP:0011253_situs_inversus_with_levocardia	0.02304	0.2043	2.78	-10.48
30	MP:0004415_abnormal_cochlear_nerve_compound_action_potential	0.02304	0.2043	3.72	-14.02
31	MP:0006061_right_atrial_isomerism	0.02304	0.2043	4.39	-16.55
32	MP:0003923_abnormal_heart_left_atrium_morphology	0.02304	0.2043	4.54	-17.11
33	MP:0000316_cellular_necrosis	0.02304	0.2043	5.36	-20.22
34	MP:0003150_detached_tectorial_membrane	0.02304	0.2043	6.07	-22.88
35	MP:0008091_decreased_T-helper_2_cell_number	0.02304	0.2043	6.12	-23.09
36	MP:0008961_abnormal_basal_metabolism	0.02304	0.2043	6.64	-25.03
37	MP:0000542_left-sided_isomerism	0.02304	0.2043	6.73	-25.38
38	MP:0002625_heart_left_ventricle_hypertrophy	0.02617	0.2043	-1.81	6.58
39	MP:0004787_abnormal_dorsal_aorta_morphology	0.02708	0.2043	-1.24	4.46
40	MP:0011665_d-loop_transposition_of_the_great_arteries	0.02758	0.2043	2.5	-8.97
41	MP:0011250_abdominal_situs_ambiguus	0.02758	0.2043	2.53	-9.1
42	MP:0011028_impaired_branching_involved_in_bronchus_morphogenesis	0.02758	0.2043	2.9	-10.43
43	MP:0011649_immotile_respiratory_cilia	0.02758	0.2043	3.58	-12.86
44	MP:0011666_double_outlet_right_ventricle,_ventricular_defect_committed_to_aorta	0.02758	0.2043	3.61	-12.95
45	MP:0011862_decreased_cranium_length	0.02758	0.2043	4.25	-15.25
46	MP:0000962_disorganized_dorsal_root_ganglion	0.02758	0.2043	5.1	-18.3
47	MP:0003649_decreased_heart_right_ventricle_size	0.02758	0.2043	5.37	-19.29
48	MP:0001337_dry_eyes	0.02758	0.2043	5.5	-19.74
49	MP:0000785_telencephalon_hypoplasia	0.02758	0.2043	5.65	-20.29
50	MP:0000263_absent_organized_vascular_network	0.02758	0.2043	9.2	-33.04
51	MP:0004261_abnormal_embryonic_neuroepithelium_morphology	0.03083	0.2043	-1.18	4.11
52	MP:0009422_decreased_gastrocnemius_weight	0.0321	0.2043	3.11	-10.69
53	MP:0009901_abnormal_frontonasal_prominence_morphology	0.0321	0.2043	3.26	-11.21
54	MP:0009426_decreased_soleus_weight	0.0321	0.2043	3.36	-11.55
55	MP:0010807_abnormal_stomach_position_or_orientation	0.0321	0.2043	4	-13.76
56	MP:0011683_dual_inferior_vena_cava	0.0321	0.2043	4.05	-13.93
57	MP:0010698_abnormal_impulsive_behavior_control	0.0321	0.2043	4.23	-14.54
58	MP:0004670_small_vertebral_body	0.0321	0.2043	5.1	-17.52
59	MP:0003820_increased_left_ventricle_systolic_pressure	0.0321	0.2043	5.25	-18.06
60	MP:0005227_abnormal_vertebral_body_development	0.0321	0.2043	5.44	-18.7
61	MP:0008449_abnormal_retinal_cone_cell_outer_segment_morphology	0.0321	0.2043	5.84	-20.09
62	MP:0000730_increased_satellite_cell_number	0.0321	0.2043	6.7	-23.05
63	MP:0002562_prolonged_circadian_period	0.0321	0.2043	7.42	-25.53
64	MP:0003213_decreased_susceptibility_to_age_related_obesity	0.0321	0.2043	7.49	-25.74
65	MP:0008705_increased_interleukin-6_secretion	0.03278	0.2043	-0.59	2.02
66	MP:0010460_pulmonary_artery_hypoplasia	0.03661	0.2043	3.77	-12.46
67	MP:0009401_increased_skeletal_muscle_fiber_diameter	0.03661	0.2043	4.75	-15.72
68	MP:0010748_abnormal_visual_evoked_potential	0.03661	0.2043	4.91	-16.23
69	MP:0005175_non-pigmented_tail_tip	0.03661	0.2043	5.02	-16.62
70	MP:0004621_lumbar_vertebral_fusion	0.03661	0.2043	5.18	-17.15
71	MP:0003358_abnormal_hypaxial_muscle_morphology	0.03661	0.2043	6.37	-21.06
72	MP:0002560_arrhythmic_circadian_persistence	0.03661	0.2043	6.77	-22.4
73	MP:0003083_abnormal_tibialis_anterior_morphology	0.03661	0.2043	7.44	-24.6
74	MP:0001432_abnormal_food_preference	0.03661	0.2043	7.77	-25.68
75	MP:0004733_abnormal_thoracic_cavity_morphology	0.04109	0.2043	4.2	-13.4
76	MP:0004142_abnormal_muscle_tone	0.04109	0.2043	4.73	-15.1
77	MP:0003819_increased_left_ventricle_diastolic_pressure	0.04109	0.2043	5.21	-16.64
78	MP:0004623_thoracic_vertebral_fusion	0.04109	0.2043	5.97	-19.05
79	MP:0008513_thin_retinal_inner_plexiform_layer	0.04109	0.2043	7.23	-23.08
80	MP:0008487_abnormal_mesonephros_morphology	0.04109	0.2043	8.33	-26.58
81	MP:0003232_abnormal_forebrain_development	0.04212	0.2043	-0.52	1.64
82	MP:0001785_edema	0.04429	0.2043	-1.54	4.82
83	MP:0000759_abnormal_skeletal_muscle_morphology	0.04431	0.2043	-0.72	2.23
84	MP:0001787_pericardial_edema	0.04431	0.2043	-0.67	2.09
85	MP:0002652_thin_myocardium	0.04431	0.2043	-0.51	1.58
86	MP:0010975_abnormal_lung_lobe_morphology	0.04555	0.2043	4.15	-12.81
87	MP:0010432_common_ventricle	0.04555	0.2043	4.29	-13.25
88	MP:0011055_abnormal_respiratory_motile_cilium_physiology	0.04555	0.2043	4.94	-15.25
89	MP:0004391_abnormal_respiratory_conducting_tube_morphology	0.04555	0.2043	5.05	-15.61
90	MP:0003873_pharyngeal_arch_hypoplasia	0.04555	0.2043	5.08	-15.68
91	MP:0004784_abnormal_anterior_cardinal_vein_morphology	0.04555	0.2043	5.76	-17.79
92	MP:0008603_decreased_circulating_interleukin-4_level	0.04555	0.2043	5.87	-18.13
93	MP:0000489_abnormal_large_intestine_morphology	0.04555	0.2043	6.09	-18.82
94	MP:0006128_pulmonary_valve_stenosis	0.04555	0.2043	6.52	-20.15
95	MP:0001292_abnormal_lens_vesicle_development	0.04555	0.2043	7.33	-22.64
96	MP:0000260_abnormal_angiogenesis	0.04769	0.2048	-0.46	1.39

## Sheet: Asian 1
Mouse Knockout Phenotypes in which genes with private, nonsynonymous homozygous mutations in the Asian elephant 1 genome are enriched.
Index	Name	P-value	Adjusted p-value	Z-score	Combined score
1	MP:0014091_abnormal_tectorial_membrane_striated-sheet_matrix_morphology	5.364e-07	0.0001277	-2.57	37.13
2	MP:0003149_abnormal_tectorial_membrane_morphology	5.919e-05	0.007044	-2.31	22.48
3	MP:0004591_enlarged_tectorial_membrane	0.0001903	0.01507	-1.53	13.09
4	MP:0003143_enlarged_otoliths	0.0002532	0.01507	-2.05	16.99
5	MP:0004417_decreased_cochlear_nerve_compound_action_potential	0.0004944	0.02354	-1.96	14.94
6	MP:0006325_impaired_hearing	0.002308	0.08921	-2.71	16.43
7	MP:0004521_abnormal_cochlear_hair_cell_stereociliary_bundle_morphology	0.002624	0.08921	-1.92	11.42
8	MP:0004737_absent_distortion_product_otoacoustic_emissions	0.003287	0.09778	-2.02	11.53
9	MP:0004736_abnormal_distortion_product_otoacoustic_emission	0.004546	0.1202	-2.27	12.24
10	MP:0004414_decreased_cochlear_microphonics	0.009123	0.1271	1.84	-8.65
11	MP:0004147_increased_porphyrin_level	0.009123	0.1271	2.49	-11.7
12	MP:0011061_abnormal_inner_hair_cell_kinocilium_morphology	0.009123	0.1271	2.55	-11.99
13	MP:0004846_absent_skeletal_muscle	0.009123	0.1271	2.69	-12.65
14	MP:0013962_absent_Hensen_stripe	0.009123	0.1271	3.08	-14.45
15	MP:0004578_abnormal_cochlear_hair_bundle_tip_links_morphology	0.009123	0.1271	3.86	-18.15
16	MP:0009545_abnormal_dermis_papillary_layer_morphology	0.01215	0.1271	1.31	-5.77
17	MP:0004197_abnormal_fetal_growth/weight/body_size	0.01215	0.1271	2.63	-11.6
18	MP:0006336_abnormal_otoacoustic_response	0.01215	0.1271	3.02	-13.31
19	MP:0012107_enhanced_exercise_endurance	0.01215	0.1271	3.03	-13.35
20	MP:0005654_porphyria	0.01215	0.1271	3.34	-14.72
21	MP:0011062_abnormal_outer_hair_cell_kinocilium_morphology	0.01516	0.1271	1.45	-6.08
22	MP:0012014_abnormal_olfactory_neuron_innervation_pattern	0.01516	0.1271	1.61	-6.73
23	MP:0011668_double_outlet_right_ventricle,_Taussig_bing_type	0.01516	0.1271	1.72	-7.2
24	MP:0004577_abnormal_cochlear_hair_cell_inter-stereocilial_links_morphology	0.01516	0.1271	2.2	-9.23
25	MP:0003150_detached_tectorial_membrane	0.01516	0.1271	3.6	-15.07
26	MP:0003144_decreased_otolith_number	0.01516	0.1271	4.08	-17.1
27	MP:0003151_absent_tunnel_of_Corti	0.01516	0.1271	4.83	-20.25
28	MP:0011665_d-loop_transposition_of_the_great_arteries	0.01816	0.1271	1.37	-5.49
29	MP:0004533_fused_inner_hair_cell_stereocilia	0.01816	0.1271	2.72	-10.89
30	MP:0004300_abnormal_organ_of_Corti_supporting_cell_morphology	0.01816	0.1271	3.09	-12.38
31	MP:0002895_abnormal_otolithic_membrane_morphology	0.01816	0.1271	3.42	-13.72
32	MP:0006123_tricuspid_valve_atresia	0.01816	0.1271	3.63	-14.55
33	MP:0001202_skin_photosensitivity	0.01816	0.1271	3.83	-15.36
34	MP:0001061_abnormal_oculomotor_nerve_morphology	0.01816	0.1271	4.22	-16.93
35	MP:0003402_decreased_liver_weight	0.0204	0.1302	-1.74	6.78
36	MP:0003090_abnormal_muscle_precursor_cell_migration	0.02116	0.1302	2.94	-11.35
37	MP:0008986_abnormal_liver_parenchyma_morphology	0.02116	0.1302	3.16	-12.18
38	MP:0010323_retropulsion	0.02415	0.1302	0.88	-3.28
39	MP:0009939_abnormal_hippocampus_neuron_morphology	0.02415	0.1302	1.4	-5.21
40	MP:0004534_decreased_inner_hair_cell_stereocilia_number	0.02415	0.1302	2.29	-8.52
41	MP:0002999_abnormal_bone_healing	0.02415	0.1302	2.98	-11.11
42	MP:0003637_cochlear_ganglion_hypoplasia	0.02415	0.1302	3.12	-11.62
43	MP:0002606_increased_basophil_cell_number	0.02415	0.1302	3.68	-13.71
44	MP:0010422_heart_right_ventricle_hypoplasia	0.02712	0.1302	1.03	-3.71
45	MP:0013956_decreased_colon_length	0.02712	0.1302	1.37	-4.93
46	MP:0004434_abnormal_cochlear_outer_hair_cell_physiology	0.02712	0.1302	1.86	-6.71
47	MP:0003950_abnormal_plasma_membrane_morphology	0.02712	0.1302	2.1	-7.57
48	MP:0003825_abnormal_pillar_cell_morphology	0.02712	0.1302	2.13	-7.67
49	MP:0008778_abnormal_lymphangiogenesis	0.02712	0.1302	3.38	-12.18
50	MP:0009719_reduced_cerebellar_foliation	0.03009	0.1302	1.12	-3.93
51	MP:0012251_abnormal_diaphragm_development	0.03009	0.1302	1.44	-5.06
52	MP:0004529_decreased_outer_hair_cell_stereocilia_number	0.03009	0.1302	2.23	-7.82
53	MP:0004266_pale_placenta	0.03009	0.1302	2.62	-9.19
54	MP:0000324_increased_mast_cell_number	0.03009	0.1302	2.94	-10.3
55	MP:0006433_abnormal_articular_cartilage_morphology	0.03009	0.1302	3.37	-11.79
56	MP:0004492_abnormal_orientation_of_inner_hair_cell_stereociliary_bundles	0.03305	0.1333	1.77	-6.05
57	MP:0004136_abnormal_tongue_muscle_morphology	0.03305	0.1333	1.92	-6.56
58	MP:0005353_abnormal_patella_morphology	0.03305	0.1333	2.72	-9.29
59	MP:0008388_hypochromic_microcytic_anemia	0.03305	0.1333	3.49	-11.89
60	MP:0009907_decreased_tongue_size	0.036	0.1382	1.74	-5.8
61	MP:0004522_abnormal_orientation_of_cochlear_hair_cell_stereociliary_bundles	0.036	0.1382	2.2	-7.32
62	MP:0001246_mixed_cellular_infiltration_to_dermis	0.036	0.1382	2.93	-9.74
63	MP:0001496_audiogenic_seizures	0.03894	0.1448	2.51	-8.14
64	MP:0002894_abnormal_otolith_morphology	0.03894	0.1448	2.84	-9.2
65	MP:0011667_double_outlet_right_ventricle_with_atrioventricular_septal_defect	0.04188	0.151	1.6	-5.08
66	MP:0000602_enlarged_liver_sinusoidal_spaces	0.04188	0.151	2.56	-8.13
67	MP:0005323_dystonia	0.0448	0.1591	2.36	-7.33
68	MP:0005590_increased_vasodilation	0.04772	0.1637	2	-6.1
69	MP:0000531_right_pulmonary_isomerism	0.04772	0.1637	2.05	-6.25
70	MP:0011967_increased_or_absent_threshold_for_auditory_brainstem_response	0.04851	0.1637	-0.88	2.65

## Sheet: Wrangel Island Exclusive
	Mouse Knockout Phenotypes in which genes with private, nonsynonymous homozygous mutations in the Wrangel Island genome are uniquely enriched.
Index	MP ID	Phenotype	P-value	Adjusted p-value	Z-score	Combined score
1	MP:0000298	absent atrioventricular cushions	0.001292	0.1894	-2.44	16.26
2	MP:0003197	nephrocalcinosis	0.001487	0.1894	-2.6	16.93
3	MP:0001006	abnormal retinal cone cell morphology	0.002398	0.195	-2.16	13.04
4	MP:0005553	increased circulating creatinine level	0.003517	0.195	-2.77	15.67
5	MP:0009781	abnormal preimplantation embryo development	0.003822	0.195	-2.48	13.79
6	MP:0000136	abnormal microglial cell morphology	0.005183	0.195	-2.07	10.87
7	MP:0001523	impaired righting response	0.005892	0.195	-2.41	12.37
8	MP:0004471	short nasal bone	0.005935	0.195	-1.99	10.21
9	MP:0006264	decreased systemic arterial systolic blood pressure	0.007151	0.195	-2.27	11.2
10	MP:0008127	decreased dendritic cell number	0.008469	0.195	-2.17	10.38
11	MP:0005174	abnormal tail pigmentation	0.01151	0.195	2.32	-10.35
12	MP:0004822	decreased susceptibility to experimental autoimmune uveoretinitis	0.01151	0.195	2.62	-11.69
13	MP:0009173	absent pancreatic islets	0.01151	0.195	3.85	-17.17
14	MP:0009280	reduced activated sperm motility	0.01151	0.195	3.89	-17.39
15	MP:0010545	abnormal heart layer morphology	0.01151	0.195	4.65	-20.75
16	MP:0009165	abnormal endocrine pancreas morphology	0.01151	0.195	5.28	-23.57
17	MP:0006116	calcified aortic valve	0.01151	0.195	7.4	-33.06
18	MP:0003196	calcified skin	0.01151	0.195	8.77	-39.17
19	MP:0004880	lung cysts	0.01151	0.195	14.06	-62.76
20	MP:0003019	increased circulating chloride level	0.01357	0.195	-2.14	9.2
21	MP:0004994	abnormal brain wave pattern	0.01357	0.195	-1.71	7.36
22	MP:0009552	urinary bladder obstruction	0.01531	0.195	2.66	-11.11
23	MP:0004517	decreased vestibular hair cell stereocilia number	0.01531	0.195	3.69	-15.42
24	MP:0005398	decreased susceptibility to fungal infection	0.01531	0.195	4.12	-17.23
25	MP:0008119	decreased Langerhans cell number	0.01531	0.195	4.71	-19.7
26	MP:0005616	decreased susceptibility to type IV hypersensitivity reaction	0.01651	0.195	-1.73	7.12
27	MP:0012111	failure of morula compaction	0.0191	0.195	2.45	-9.7
28	MP:0008118	absent Langerhans cell	0.0191	0.195	3.53	-13.96
29	MP:0004573	absent limb buds	0.0191	0.195	4.22	-16.7
30	MP:0005474	increased triiodothyronine level	0.0191	0.195	5.47	-21.65
31	MP:0009161	pancreatic acinar cell zymogen granule accumulation	0.0191	0.195	6.01	-23.79
32	MP:0009839	multiflagellated sperm	0.02288	0.195	2.97	-11.23
33	MP:0005468	abnormal thyroid hormone level	0.02288	0.195	3.12	-11.8
34	MP:0004330	abnormal vestibular saccular macula morphology	0.02288	0.195	4.31	-16.26
35	MP:0006294	absent optic vesicle	0.02288	0.195	4.5	-17
36	MP:0005462	abnormal mast cell differentiation	0.02288	0.195	5.1	-19.26
37	MP:0009178	absent pancreatic alpha cells	0.02288	0.195	5.18	-19.55
38	MP:0002822	catalepsy	0.02288	0.195	5.28	-19.95
39	MP:0003195	calcinosis	0.02288	0.195	5.29	-19.98
40	MP:0005535	abnormal body temperature	0.02288	0.195	6.33	-23.92
41	MP:0011460	decreased urine chloride ion level	0.02664	0.195	2.28	-8.26
42	MP:0010714	iris coloboma	0.02664	0.195	2.53	-9.19
43	MP:0005341	decreased susceptibility to atherosclerosis	0.02664	0.195	3.64	-13.18
44	MP:0006133	calcified artery	0.02664	0.195	4.09	-14.81
45	MP:0009174	absent pancreatic beta cells	0.02664	0.195	4.71	-17.07
46	MP:0004022	abnormal cone electrophysiology	0.02753	0.195	-1.06	3.8
47	MP:0010754	abnormal heart left ventricle pressure	0.03039	0.195	1.94	-6.79
48	MP:0005211	increased stomach mucosa thickness	0.03039	0.195	2.5	-8.72
49	MP:0002753	dilated heart left ventricle	0.03064	0.195	-1.41	4.93
50	MP:0009645	crystalluria	0.03413	0.195	1.68	-5.66
51	MP:0003878	abnormal ear physiology	0.03413	0.195	2.71	-9.16
52	MP:0010637	sinus bradycardia	0.03413	0.195	3.12	-10.53
53	MP:0003874	absent pharyngeal arches	0.03413	0.195	3.37	-11.38
54	MP:0005239	abnormal Bruch membrane morphology	0.03413	0.195	3.61	-12.18
55	MP:0002660	abnormal caput epididymis morphology	0.03413	0.195	4.01	-13.54
56	MP:0001849	ear inflammation	0.03413	0.195	4.1	-13.84
57	MP:0006345	absent second pharyngeal arch	0.03413	0.195	4.19	-14.14
58	MP:0000836	abnormal substantia nigra morphology	0.03413	0.195	5.36	-18.09
59	MP:0002834	decreased heart weight	0.03471	0.195	-1.09	3.66
60	MP:0001504	abnormal posture	0.03725	0.195	-1.19	3.9
61	MP:0010234	abnormal vibrissa follicle morphology	0.03785	0.195	2.48	-8.12
62	MP:0011277	decreased tail pigmentation	0.03785	0.195	2.7	-8.83
63	MP:0002578	impaired ability to fire action potentials	0.03785	0.195	4.24	-13.87
64	MP:0002774	small prostate gland	0.03785	0.195	4.41	-14.45
65	MP:0005480	increased circulating triiodothyronine level	0.03785	0.195	4.78	-15.66
66	MP:0000301	decreased atrioventricular cushion size	0.03785	0.195	5.06	-16.57
67	MP:0004021	abnormal rod electrophysiology	0.03811	0.195	-0.61	1.98
68	MP:0011952	decreased cardiac stroke volume	0.04155	0.195	2.57	-8.16
69	MP:0011452	decreased susceptibility to dopaminergic neuron neurotoxicity	0.04155	0.195	3.36	-10.68
70	MP:0005477	increased circulating thyroxine level	0.04155	0.195	4.72	-15
71	MP:0000359	abnormal mast cell morphology	0.04155	0.195	5.97	-18.98
72	MP:0009838	abnormal sperm axoneme morphology	0.04525	0.195	2.63	-8.13
73	MP:0005122	increased circulating thyroid-stimulating hormone level	0.04525	0.195	3.05	-9.43
74	MP:0001526	abnormal placing response	0.04525	0.195	4.5	-13.92
75	MP:0000233	abnormal blood flow velocity	0.04525	0.195	4.51	-13.96
76	MP:0000091	short premaxilla	0.04525	0.195	4.54	-14.06
77	MP:0008259	abnormal optic disc morphology	0.04525	0.195	4.58	-14.17
78	MP:0002769	abnormal vas deferens morphology	0.04525	0.195	4.6	-14.24
79	MP:0005407	hyperalgesia	0.04525	0.195	4.67	-14.46
80	MP:0001983	abnormal olfactory system physiology	0.04525	0.195	4.77	-14.77
81	MP:0001326	retinal degeneration	0.04528	0.195	-0.84	2.61
82	MP:0001721	absent visceral yolk sac blood islands	0.04892	0.195	4.3	-12.99
83	MP:0003845	abnormal decidualization	0.04892	0.195	4.51	-13.61
84	MP:0008730	fused phalanges	0.04892	0.195	5.06	-15.26
85	MP:0000530	abnormal kidney blood vessel morphology	0.04892	0.195	5.23	-15.78
86	MP:0005410	abnormal fertilization	0.04892	0.195	5.24	-15.82

## Sheet: Wrangel Island Tissues
Tissues in which genes with private, nonsynonymous homozygous mutations in the Wrangel Island genome are enriched.
Index	Name	P-value	Adjusted p-value	Z-score	Combined score
1	Sperm flagellum	0.001082	0.2186	-3.45	23.57
2	Tibia	0.002504	0.2186	-2.96	17.73
3	Hair cell	0.005041	0.2186	-3.71	19.61
4	Macrophage	0.00617	0.2186	-2.99	15.21
5	Semicircular canal	0.006972	0.2186	-2.67	13.27
6	Inner hair cell	0.008708	0.2186	-2.68	12.73
7	Talus	0.01112	0.2186	-2.76	12.43
8	Cancellous bone	0.01112	0.2186	-2.62	11.79
9	Pelvis	0.01164	0.2186	-2.74	12.19
10	Oral mucosa	0.01716	0.2186	-9.02	36.68
11	Mesenchyme	0.01814	0.2186	-5.16	20.67
12	i10	0.01886	0.2186	0.47	-1.85
13	PR cell	0.01886	0.2186	0.65	-2.6
14	l14	0.01886	0.2186	0.83	-3.29
15	Thyroid cartilage	0.01886	0.2186	1.39	-5.53
16	C127I cell	0.01886	0.2186	1.86	-7.4
17	chp126	0.01886	0.2186	1.95	-7.74
18	CAD cell	0.01886	0.2186	2.11	-8.39
19	Nasopharyngeal carcinoma cell	0.01886	0.2186	2.32	-9.21
20	Neointima	0.02053	0.2186	-2.71	10.53
21	Uterine cervix	0.0206	0.2186	-8.38	32.54
22	Epididymal epithelium	0.02259	0.2186	0.76	-2.87
23	x63ag8.653	0.02259	0.2186	0.78	-2.97
24	Olfactory nerve	0.02259	0.2186	0.84	-3.18
25	Retinal cone	0.02259	0.2186	1.15	-4.35
26	Aortic smooth muscle	0.02259	0.2186	1.75	-6.64
27	Cecal epithelium	0.02259	0.2186	1.76	-6.68
28	Mesenchymal stem cell	0.02271	0.2186	-3.93	14.87
29	Femur	0.02397	0.2186	-2.57	9.58
30	Cerebral subcortex	0.0263	0.2186	0.55	-2
31	PC-14 cell	0.0263	0.2186	0.78	-2.82
32	Leiomyoma cell	0.0263	0.2186	0.94	-3.42
33	Daphnid	0.0263	0.2186	1.02	-3.72
34	CHO-LY-B cell	0.03	0.2186	0.07	-0.24
35	Intraparietal sulcus	0.03	0.2186	0.47	-1.66
36	Stromal cell	0.03211	0.2186	-3.89	13.38
37	Photophore	0.03369	0.2186	0.08	-0.26
38	Microglia	0.03369	0.2186	0.09	-0.29
39	Husk	0.03369	0.2186	0.2	-0.68
40	Sporangium	0.03369	0.2186	0.25	-0.84
41	Embryonic carcinoma cell line	0.03369	0.2186	0.25	-0.85
42	Rge	0.03369	0.2186	0.29	-0.99
43	Red bone marrow	0.03369	0.2186	0.3	-1.03
44	KM-H2 cell	0.03369	0.2186	0.31	-1.05
45	Gonadotrophic cell	0.03737	0.2186	0.19	-0.63
46	HEC-1-B cell	0.03737	0.2186	0.22	-0.74
47	JAR cell	0.03737	0.2186	0.31	-1.03
48	Artery	0.03909	0.2186	-4.12	13.37
49	Retinoblastoma cell	0.03979	0.2186	-2.26	7.29
50	Apical hook	0.04102	0.2186	-0.08	0.26
51	k1	0.04102	0.2186	-0.03	0.09
52	Osteoblast cell line	0.04102	0.2186	0	0.01
53	Vitelline membrane	0.04102	0.2186	0.08	-0.25
54	Ovarian surface epithelial cell line	0.04102	0.2186	0.3	-0.95
55	Sto	0.04102	0.2186	0.34	-1.08
56	Spike	0.04243	0.2218	-2.15	6.81
57	Corn silk	0.04467	0.2218	0.06	-0.17
58	pro-B-lymphocyte cell line	0.04467	0.2218	0.08	-0.24
59	Ventral nerve cord	0.04467	0.2218	0.3	-0.94
60	Outer ear	0.0483	0.2246	0.1	-0.3
61	Bone marrow stem cell	0.0483	0.2246	0.15	-0.44
62	Apocrine gland	0.0483	0.2246	0.19	-0.59
63	Trunk kidney	0.0483	0.2246	0.2	-0.59
